# Supplementary material for: How to Decide the Iodine Content in Salt for a Country—China as an Example
Source: Nutrients. 2022 Nov 1;14(21):4606. doi: 10.3390/nu14214606 (PMC9653880; doi:10.3390/nu14214606)
Supplement: Supplementary file 1 [file nutrients-14-04606-s001.zip]

Archive with 1 entries (1 files):
- nutrients-1987258-supplementary.pdf
